# Supplementary material for: Revealing the Bioactivities of Physalia physalis Venom Using Drosophila as a Model
Source: Toxins (Basel). 2024 Nov 15;16(11):491. doi: 10.3390/toxins16110491 (PMC11598359; doi:10.3390/toxins16110491)
Supplement: Supplementary file 1 [file toxins-16-00491-s001.zip]

Archive with 1 entries (1 files):
- toxins-3272952-supplementary.mov
